# Supplementary material for: BaMnII 2MnIII(PO4)3
Source: Acta Crystallogr Sect E Struct Rep Online. 2013 Aug 23;69(Pt 9):i60. doi: 10.1107/S1600536813023106 (PMC3884417; doi:10.1107/S1600536813023106)
Supplement: Supplementary file 2 [file e-69-00i60-Isup2.hkl]

#
# h,k,l, Fc-squared, Fo-squared, sigma(Fo-squared) and status flag
#
data_I
_shelx_title ' EL_ASSAH6b in Ima2'
_shelx_refln_list_code          4
_shelx_F_calc_maximum      518.42
_exptl_crystal_F_000      1088.00
_reflns_d_resolution_high  0.7003
 
loop_
 _symmetry_equiv_pos_as_xyz
 'x, y, z'
 '-x, -y+1/2, z'
 'x, -y, -z'
 '-x, y+1/2, -z'
 'x+1/2, y+1/2, z+1/2'
 '-x+1/2, -y+1, z+1/2'
 'x+1/2, -y+1/2, -z+1/2'
 '-x+1/2, y+1, -z+1/2'
 '-x, -y, -z'
 'x, y-1/2, -z'
 '-x, y, z'
 'x, -y-1/2, z'
 '-x+1/2, -y+1/2, -z+1/2'
 'x+1/2, y, -z+1/2'
 '-x+1/2, y+1/2, z+1/2'
 'x+1/2, -y, z+1/2'
 
_cell_length_a    10.3038
_cell_length_b    14.0163
_cell_length_c     6.7126
_cell_angle_alpha  90.000
_cell_angle_beta   90.000
_cell_angle_gamma  90.000
 
_shelx_F_squared_multiplier     1.000
 
loop_
 _refln_index_h
 _refln_index_k
 _refln_index_l
 _refln_F_squared_calc
 _refln_F_squared_meas
 _refln_F_squared_sigma
 _refln_observed_status
   2   0   0       38.60      -47.01     47.01 o
   4   0   0   232082.98   212454.36   4681.00 o
   6   0   0     9129.49     9249.14    312.94 o
   8   0   0   156550.16   153078.38   3718.29 o
  10   0   0     3740.40     3653.44    201.96 o
  12   0   0    30309.95    30891.55   1219.30 o
  14   0   0     3571.40     3648.71    288.01 o
   2   2   0    57811.70    53674.85   1106.56 o
   4   2   0    24797.30    24516.80    421.38 o
   6   2   0    14061.27    12296.56    292.77 o
   8   2   0     3586.57     3396.53    117.08 o
  10   2   0    17011.45    16182.43    417.80 o
  12   2   0     2583.13     2530.53    349.34 o
  14   2   0     1914.40     1977.03    160.57 o
   0   4   0    23676.08    24107.75    627.48 o
   2   4   0   268758.94   263180.25   4673.98 o
   4   4   0     3638.17     4702.57    108.37 o
   6   4   0   118731.12   117433.00   1958.29 o
   8   4   0    19504.83    17387.71    357.57 o
  10   4   0    31444.56    30555.70   1679.68 o
  12   4   0     2290.27     2366.31    159.67 o
  14   4   0    16260.19    18241.70    572.81 o
   0   6   0     3920.56     3399.79    117.20 o
   2   6   0     7955.63     8127.74    164.97 o
   4   6   0    17094.03    17293.68    331.30 o
   6   6   0      838.66      805.81     48.89 o
   8   6   0     6135.15     6635.86    156.52 o
  10   6   0     3485.43     3090.41    337.18 o
  12   6   0     4897.01     5626.93    256.59 o
  14   6   0       16.90      169.28    104.05 o
   0   8   0   203541.23   217882.16   5482.45 o
   2   8   0    13783.87    13592.69    267.40 o
   4   8   0    42189.48    42295.38    777.80 o
   6   8   0    24130.87    24858.58    478.71 o
   8   8   0    44323.63    47246.13   1079.58 o
  10   8   0    12692.68    13297.76    434.37 o
  12   8   0     6438.16     6877.17    301.32 o
   0  10   0    31981.96    32025.93    846.03 o
   2  10   0     2818.59     2876.81     92.07 o
   4  10   0    38128.50    37405.08    697.08 o
   6  10   0      782.33      768.64     65.97 o
   8  10   0    12518.79    12957.05    333.24 o
  10  10   0     3549.19     3955.47    211.45 o
  12  10   0     6469.09     6661.97    308.51 o
   0  12   0    31235.22    32649.42    873.63 o
   2  12   0    69944.38    73413.53   1336.69 o
   4  12   0     5658.05     5445.31    142.53 o
   6  12   0    42111.82    41669.54    907.47 o
   8  12   0    22797.02    23621.49    555.09 o
  10  12   0    13432.71    14990.48    492.38 o
   0  14   0     2241.18     2104.85    126.85 o
   2  14   0    35434.27    35179.66    774.78 o
   4  14   0       79.85       77.55     49.97 o
   6  14   0    17411.78    16881.98    410.50 o
   8  14   0      281.41      279.43     88.40 o
  10  14   0    13174.64    14613.12    489.35 o
   0  16   0    66480.94    69536.04   2576.66 o
   2  16   0      488.27      654.07    167.78 o
   4  16   0    25081.30    24962.89    579.81 o
   6  16   0     1904.51     1847.75    110.59 o
   8  16   0    26891.60    27605.02   1012.48 o
   0  18   0     9933.14    10421.73    512.25 o
   2  18   0       49.29      -14.04     81.46 o
   4  18   0    11769.66    12374.43    721.23 o
   6  18   0      166.73       36.20    122.93 o
   0  20   0     3310.33     3402.86    281.79 o
   1   0   1     1632.66     1497.33     74.15 o
   3   0   1     3528.56     3610.95    129.27 o
   5   0   1     2847.06     2855.01     80.36 o
   7   0   1     4308.77     4278.49    101.51 o
   9   0   1      362.37      327.89     45.97 o
  11   0   1        5.43       12.40     70.11 o
  13   0   1       12.72      -97.67     97.67 o
   0   1   1        7.73       26.52      8.48 o
   2   1   1    24222.46    24087.30    471.06 o
   4   1   1     5532.89     5393.02     94.50 o
   6   1   1    19182.19    18800.49    255.16 o
   8   1   1       56.64       53.82     29.04 o
  10   1   1     6480.33     6421.64    124.34 o
  12   1   1      349.59      339.68     63.47 o
  14   1   1     3105.50     3251.19    137.26 o
   1   2   1    38660.41    38515.64    568.67 o
   3   2   1    17021.10    15501.19    243.36 o
   5   2   1    17252.26    15868.50    229.10 o
   7   2   1    15369.43    14227.69    199.58 o
   9   2   1     8650.38     8466.83    148.48 o
  11   2   1     4076.90     4237.95    133.76 o
  13   2   1     3451.84     3919.85    144.62 o
   0   3   1      652.32      710.26     54.01 o
   2   3   1    10297.85     9690.78    150.71 o
   4   3   1    14114.26    14074.91    224.22 o
   6   3   1     4971.22     4685.24     87.64 o
   8   3   1     1904.41     1797.48     70.25 o
  10   3   1     1211.96     1259.25     61.84 o
  12   3   1     2293.83     2492.19    148.34 o
  14   3   1      999.45      932.92     90.16 o
   1   4   1       82.30      109.29     14.74 o
   3   4   1    13925.65    14944.20    230.93 o
   5   4   1       33.64       41.27     18.80 o
   7   4   1     2758.35     2757.34     67.43 o
   9   4   1        7.87      -42.11     42.11 o
  11   4   1     1130.90     1202.61     76.50 o
  13   4   1      188.31      217.89     69.26 o
   0   5   1    40422.63    40382.36    734.13 o
   2   5   1     6870.80     6932.05     99.49 o
   4   5   1    65174.68    65308.03    852.82 o
   6   5   1     4450.70     4350.74     75.35 o
   8   5   1    21746.85    21290.28    330.84 o
  10   5   1     3234.87     2931.87    117.34 o
  12   5   1    13606.06    14161.24    325.20 o
  14   5   1      744.52      750.96     89.11 o
   1   6   1    44903.36    50195.91    641.60 o
   3   6   1    29560.13    29220.06    380.92 o
   5   6   1    19869.22    19850.97    259.55 o
   7   6   1    21278.93    21433.53    292.96 o
   9   6   1     9753.86     9679.08    179.21 o
  11   6   1     5821.93     5882.44    160.66 o
  13   6   1     4320.62     5123.48    176.68 o
   0   7   1       19.38       10.53     25.93 o
   2   7   1    13332.53    13428.42    184.58 o
   4   7   1     2162.24     2174.56     62.69 o
   6   7   1    11383.54    11293.37    173.53 o
   8   7   1       30.86       -0.91     31.97 o
  10   7   1     4215.45     4175.00    163.18 o
  12   7   1      236.37      242.66     75.40 o
   1   8   1      561.38      610.12     26.77 o
   3   8   1       54.43       33.09     19.76 o
   5   8   1     3812.16     3927.00     78.32 o
   7   8   1      488.43      513.65     37.26 o
   9   8   1      872.09      805.39     61.55 o
  11   8   1      161.57       29.83     67.41 o
  13   8   1       29.81      -27.15     71.75 o
   0   9   1     8826.02     9067.63    191.32 o
   2   9   1    39976.68    40387.71    525.08 o
   4   9   1     1701.04     1814.67     51.23 o
   6   9   1    30500.81    31063.52    429.62 o
   8   9   1     4984.45     5524.57    131.96 o
  10   9   1    14535.32    15553.24    311.68 o
  12   9   1      959.14      917.53     99.80 o
   1  10   1    12937.06    13315.86    190.70 o
   3  10   1     5941.11     6111.13    103.88 o
   5  10   1     8533.40     8291.04    143.31 o
   7  10   1     5908.99     6287.60    128.19 o
   9  10   1     5025.70     5648.62    151.66 o
  11  10   1     1967.95     2150.16    124.07 o
   0  11   1    14156.35    14304.13    291.08 o
   2  11   1      247.86      278.84     36.00 o
   4  11   1    20835.22    20129.54    299.39 o
   6  11   1      131.46       86.75     32.55 o
   8  11   1     8030.46     8741.92    194.32 o
  10  11   1      392.97      441.12     68.88 o
  12  11   1     5866.12     6455.43    216.43 o
   1  12   1      343.25      345.94     32.09 o
   3  12   1      760.00      847.62     42.32 o
   5  12   1      385.63      379.97     37.02 o
   7  12   1      118.22       41.07     40.85 o
   9  12   1      187.05      174.19     91.10 o
  11  12   1       98.48       56.89     85.54 o
   0  13   1     6375.11     6887.21    197.24 o
   2  13   1       23.09      -15.55     27.58 o
   4  13   1    12095.56    11718.19    192.88 o
   6  13   1        0.00      -18.16     37.97 o
   8  13   1     4583.60     4702.73    136.91 o
  10  13   1       73.81       83.89     89.63 o
   1  14   1     8628.32     8794.98    169.51 o
   3  14   1     7231.26     7201.45    146.67 o
   5  14   1     4410.79     4121.83    157.67 o
   7  14   1     7187.58     6954.59    208.59 o
   9  14   1     2923.17     3022.29    132.17 o
   0  15   1      104.02      104.80     55.48 o
   2  15   1     3705.62     3810.95    102.18 o
   4  15   1      848.79      885.84     65.21 o
   6  15   1     3497.39     3465.19    165.07 o
   8  15   1       21.78       -9.15     69.22 o
   1  16   1      539.14      641.37     51.83 o
   3  16   1      312.46      298.61     49.32 o
   5  16   1     1527.47     1450.94     86.13 o
   7  16   1        9.69       12.95     55.23 o
   0  17   1       36.26      -52.32     52.70 o
   2  17   1     2608.14     2767.59    102.71 o
   4  17   1      663.48      808.48    133.25 o
   6  17   1     2599.66     2383.47    111.40 o
   1  18   1     6319.75     6524.59    205.31 o
   3  18   1     3459.25     3572.73    135.60 o
   5  18   1     5080.81     4965.02    161.78 o
   0  19   1      125.73       24.73    150.08 o
   2  19   1     3771.41     3938.00    169.07 o
   4  19   1       39.23       60.34     68.26 o
   0   0   2    25501.65    27475.06    488.94 o
   2   0   2   126661.01   118898.11   2957.80 o
   4   0   2     1964.24     2360.44    126.19 o
   6   0   2    69018.27    68996.03   1320.46 o
   8   0   2    11288.51    10935.40    253.29 o
  10   0   2    38217.96    38051.84    764.82 o
  12   0   2      482.85      613.79     80.64 o
  14   0   2    11365.09    12169.23    412.70 o
   1   1   2    53233.74    56580.30   1217.16 o
   3   1   2    25368.14    22784.11    284.60 o
   5   1   2    39917.98    38817.84    571.58 o
   7   1   2    13687.90    12981.22    202.89 o
   9   1   2    17372.68    16609.13    255.57 o
  11   1   2     7672.87     7464.88    169.06 o
  13   1   2     5457.44     5386.99    168.90 o
   0   2   2     2239.94     2562.92     55.30 o
   2   2   2     6502.08     6130.88     86.80 o
   4   2   2       89.88       57.15     20.14 o
   6   2   2      633.94      582.79     37.43 o
   8   2   2      209.81      152.35     37.72 o
  10   2   2     2926.25     2768.49    112.10 o
  12   2   2       10.34       75.45     49.07 o
  14   2   2       32.34      -41.19     63.37 o
   1   3   2    42501.14    44233.37    548.41 o
   3   3   2    49248.32    49300.51    646.32 o
   5   3   2    19914.09    18252.86    273.54 o
   7   3   2    27158.06    24888.86    392.90 o
   9   3   2    11495.42    10997.31    215.04 o
  11   3   2     9938.54    10043.89    196.35 o
  13   3   2     5621.87     6094.83    183.26 o
   0   4   2     6616.35     5330.97    127.81 o
   2   4   2      840.04      869.35     23.97 o
   4   4   2    71338.77    72379.95   1011.89 o
   6   4   2     3399.61     3450.60     80.27 o
   8   4   2    11893.76    11410.33    205.93 o
  10   4   2      885.10      976.23     62.48 o
  12   4   2    14602.77    14945.02    299.30 o
  14   4   2      778.43      816.44     99.19 o
   1   5   2    38609.95    39302.72    542.90 o
   3   5   2    46717.73    46663.05    614.72 o
   5   5   2    17868.79    17084.90    258.49 o
   7   5   2    27961.45    26688.29    400.00 o
   9   5   2    10575.00    10104.54    193.64 o
  11   5   2     9815.31    10106.69    202.34 o
  13   5   2     5632.68     6464.50    195.09 o
   0   6   2     7156.92     7072.96    146.24 o
   2   6   2     1996.90     2159.41     44.51 o
   4   6   2    10298.41    10242.71    151.53 o
   6   6   2       11.88      -12.78     29.06 o
   8   6   2     2515.42     2489.05     89.61 o
  10   6   2      906.03      859.23     69.90 o
  12   6   2     1426.38     1519.35     91.38 o
   1   7   2    35357.02    37097.75    513.81 o
   3   7   2    23810.99    22650.41    301.39 o
   5   7   2    28009.33    27849.46    381.58 o
   7   7   2    13690.29    13722.67    224.27 o
   9   7   2    13785.04    14067.38    240.50 o
  11   7   2     7356.57     7249.46    184.51 o
  13   7   2     4714.39     5105.47    225.80 o
   0   8   2      130.63      192.17     34.17 o
   2   8   2    10182.36    10048.77    136.30 o
   4   8   2    10237.00     9919.35    146.62 o
   6   8   2     7186.75     7323.15    135.11 o
   8   8   2      182.29      147.38     40.23 o
  10   8   2     6308.28     6689.08    156.67 o
  12   8   2      923.99      937.14     97.24 o
   1   9   2    26486.29    27218.69    386.44 o
   3   9   2    14683.44    14774.59    207.63 o
   5   9   2    23862.13    23519.63    375.06 o
   7   9   2     9196.47     9661.66    172.13 o
   9   9   2    12075.10    12618.98    287.11 o
  11   9   2     5265.26     5409.95    182.97 o
   0  10   2     2241.81     2355.54    105.43 o
   2  10   2     1254.83     1263.99     46.17 o
   4  10   2     4677.99     4482.37    109.61 o
   6  10   2     2649.99     2444.85     73.73 o
   8  10   2     1767.11     1774.30     79.94 o
  10  10   2      135.44      149.42     67.80 o
  12  10   2     1303.79     1438.50    181.19 o
   1  11   2    16267.99    16642.85    271.69 o
   3  11   2    17590.12    17576.14    313.32 o
   5  11   2    10996.19    10636.59    208.55 o
   7  11   2    11502.94    11512.20    231.08 o
   9  11   2     6849.40     7145.00    196.80 o
  11  11   2     5137.77     5539.82    189.55 o
   0  12   2     3069.37     3216.26    120.41 o
   2  12   2     2995.69     2979.11     81.25 o
   4  12   2    19277.12    18129.66    326.22 o
   6  12   2      667.12      653.75     60.94 o
   8  12   2     3568.72     3424.18    130.84 o
  10  12   2      508.66      479.45     78.76 o
   1  13   2    12702.64    13157.79    228.50 o
   3  13   2    15533.26    15561.43    288.57 o
   5  13   2     7020.50     6687.29    153.18 o
   7  13   2    11979.62    12487.30    281.32 o
   9  13   2     4455.43     4908.83    164.59 o
   0  14   2     5405.27     5446.50    173.83 o
   2  14   2    11462.52    11122.54    221.88 o
   4  14   2     2865.30     2823.89     94.06 o
   6  14   2     6328.56     6249.54    153.45 o
   8  14   2     3082.01     3093.28    128.62 o
  10  14   2     6897.77     7039.62    214.80 o
   1  15   2    11464.61    12170.64    242.20 o
   3  15   2     9754.76     9716.00    203.94 o
   5  15   2     9512.54     8982.92    195.81 o
   7  15   2     6342.35     6275.43    181.31 o
   9  15   2     5534.31     5689.14    186.15 o
   0  16   2     3501.67     3357.84    171.45 o
   2  16   2     9515.10     9475.07    203.72 o
   4  16   2        3.46      -25.73     50.39 o
   6  16   2     7476.75     7586.15    234.33 o
   8  16   2     2729.92     2586.46    122.87 o
   1  17   2     9599.66    10126.49    245.48 o
   3  17   2     5857.72     6043.31    155.86 o
   5  17   2     9202.17     9062.35    229.81 o
   7  17   2     3915.04     3703.85    143.68 o
   0  18   2     3301.39     3490.16    189.50 o
   2  18   2      275.74      234.10     68.01 o
   4  18   2     4611.87     4524.76    175.03 o
   1  19   2     5767.61     5950.83    207.76 o
   3  19   2     5809.94     5809.37    272.31 o
   1   0   3    18556.55    18791.10    329.57 o
   3   0   3    52964.02    53488.28    976.65 o
   5   0   3    23510.97    23432.04    449.89 o
   7   0   3     8501.67     8375.23    202.69 o
   9   0   3     7529.96     7326.95    207.58 o
  11   0   3     9626.68     8964.69    437.82 o
  13   0   3     3425.82     3839.69    194.69 o
   0   1   3    80782.11    93505.44   1798.96 o
   2   1   3       10.71       30.65     21.35 o
   4   1   3    22920.10    21534.68    271.89 o
   6   1   3      721.55      740.04     36.19 o
   8   1   3    12566.43    12127.90    194.19 o
  10   1   3     2094.71     1896.31     73.02 o
  12   1   3     1821.03     1744.94     93.16 o
   1   2   3     3524.65     4073.57     57.16 o
   3   2   3      599.76      666.17     23.29 o
   5   2   3        3.19       17.98     18.13 o
   7   2   3     1996.69     1888.18     61.42 o
   9   2   3      152.23      187.16     40.02 o
  11   2   3       83.36       38.96     46.50 o
  13   2   3       82.91       80.62     59.09 o
   0   3   3     5820.67     6080.57    116.21 o
   2   3   3    20096.87    21377.50    310.34 o
   4   3   3      885.90      765.88     25.60 o
   6   3   3     5016.63     4737.18     99.44 o
   8   3   3     7136.46     6757.04    137.87 o
  10   3   3     1611.07     1597.03     87.70 o
  12   3   3     1857.17     2001.98     99.50 o
   1   4   3     6987.89     6765.44     94.53 o
   3   4   3    21701.11    21617.25    294.52 o
   5   4   3    16172.83    15619.82    208.59 o
   7   4   3     2111.03     2073.80     67.44 o
   9   4   3     5204.23     5099.55    132.43 o
  11   4   3     5731.45     5643.11    148.02 o
  13   4   3     2004.37     2233.50    126.44 o
   0   5   3    10396.48    11772.31    228.02 o
   2   5   3    75063.44    77448.66    956.93 o
   4   5   3    13836.56    13971.41    186.20 o
   6   5   3    31619.77    31128.46    455.87 o
   8   5   3      510.84      526.92     48.91 o
  10   5   3    12637.40    12190.83    248.69 o
  12   5   3      580.90      561.56     73.72 o
   1   6   3      127.77      148.09     22.99 o
   3   6   3     2661.37     2728.21     53.54 o
   5   6   3      550.61      567.54     32.85 o
   7   6   3      278.38      274.52     41.27 o
   9   6   3       10.03      -39.96     44.67 o
  11   6   3      501.07      463.05     68.91 o
  13   6   3        0.83      -24.62     68.00 o
   0   7   3    31494.55    33579.37    621.20 o
   2   7   3       21.63       38.75     18.07 o
   4   7   3    10050.24    10136.12    143.27 o
   6   7   3      236.81      246.59     36.75 o
   8   7   3     7708.85     7548.76    186.08 o
  10   7   3      894.20      849.48     85.96 o
  12   7   3     1332.12     1381.89    111.31 o
   1   8   3     6163.98     5986.25     97.12 o
   3   8   3    20222.54    20249.29    282.17 o
   5   8   3     9608.03     9661.01    162.37 o
   7   8   3     3756.26     3947.79    138.49 o
   9   8   3     3544.58     3642.61    117.11 o
  11   8   3     5738.59     5491.40    200.35 o
   0   9   3    74080.17    73506.80   1338.81 o
   2   9   3     7857.07     7746.93    144.41 o
   4   9   3    35355.23    35351.04    516.40 o
   6   9   3     2703.13     2783.52    106.16 o
   8   9   3    21023.32    21328.31    386.74 o
  10   9   3      216.21      244.39     71.40 o
  12   9   3     5341.62     5766.59    315.79 o
   1  10   3     1739.54     1696.22     56.40 o
   3  10   3       12.00       -7.10     33.40 o
   5  10   3       62.51       41.90     33.35 o
   7  10   3     1375.69     1424.11     69.51 o
   9  10   3      170.43      186.91     58.69 o
  11  10   3       23.21       81.03     82.08 o
   0  11   3       17.10       -6.59     52.01 o
   2  11   3    24009.20    23502.86    472.43 o
   4  11   3      562.41      515.28     44.48 o
   6  11   3    12889.12    12274.57    239.06 o
   8  11   3      165.76      220.51     53.33 o
  10  11   3     6868.29     7084.06    206.00 o
   1  12   3     6882.72     6837.13    182.27 o
   3  12   3    12791.75    11921.83    254.64 o
   5  12   3    10515.39    10211.20    228.89 o
   7  12   3     2587.69     2526.55    105.76 o
   9  12   3     4404.95     4384.98    151.88 o
   0  13   3       25.12      -40.69     53.84 o
   2  13   3    17430.32    17710.34    359.63 o
   4  13   3      392.47      392.48     76.80 o
   6  13   3     7981.33     7416.34    186.95 o
   8  13   3      525.78      587.45     71.98 o
  10  13   3     3240.31     3162.66    160.95 o
   1  14   3      360.85      330.75     51.72 o
   3  14   3      180.30      171.44     45.34 o
   5  14   3        6.90      -42.06     48.59 o
   7  14   3      345.95      256.58     80.96 o
   9  14   3       16.24      -69.14     69.14 o
   0  15   3     6989.00     6933.67    255.14 o
   2  15   3      343.30      352.14     56.70 o
   4  15   3     2742.22     2864.50    110.38 o
   6  15   3      283.01      255.29     58.43 o
   8  15   3     2872.13     2729.92    139.48 o
   1  16   3     1547.35     1591.94     99.99 o
   3  16   3     5121.03     5224.43    155.07 o
   5  16   3     2713.53     2615.28    109.83 o
   7  16   3     1005.19      719.79     87.48 o
   0  17   3     7930.20     8146.99    298.87 o
   2  17   3       19.05       25.40     50.79 o
   4  17   3     2937.33     2672.10    113.54 o
   6  17   3       52.03      177.93     68.26 o
   1  18   3       39.20       -8.11     52.79 o
   3  18   3      259.50      172.01     59.53 o
   0  19   3     4823.29     4649.20    224.16 o
   0   0   4    18540.94    19632.49    620.32 o
   2   0   4    61564.95    62839.66   2394.42 o
   4   0   4     1735.51     1662.03     89.05 o
   6   0   4    44019.90    41990.51    810.33 o
   8   0   4     6114.88     5965.51    208.72 o
  10   0   4    21997.78    20475.20    580.86 o
  12   0   4      557.69      483.27     96.35 o
   1   1   4     2153.73     2265.10     42.92 o
   3   1   4      246.08      245.57     34.96 o
   5   1   4     4193.43     4319.57     80.78 o
   7   1   4       51.76       16.83     43.36 o
   9   1   4     1481.60     1403.31    104.51 o
  11   1   4      375.43      301.89     55.47 o
  13   1   4      283.96      360.31     64.23 o
   0   2   4    55983.89    60774.61    970.70 o
   2   2   4    31294.20    32356.09    381.49 o
   4   2   4    54389.52    52944.99    668.87 o
   6   2   4    23739.11    22653.50    338.30 o
   8   2   4    25458.51    24325.85    470.27 o
  10   2   4     8796.74     8526.87    202.54 o
  12   2   4    13549.41    13005.33    292.17 o
   1   3   4     1832.23     1836.45     38.60 o
   3   3   4     5276.59     5515.08    111.24 o
   5   3   4      579.73      626.96     27.72 o
   7   3   4     3114.25     2945.72     94.85 o
   9   3   4      455.98      542.67     55.33 o
  11   3   4      952.24      928.92     72.39 o
  13   3   4      628.23      611.83     73.27 o
   0   4   4    34170.00    36974.34    570.10 o
   2   4   4       18.56       31.56     17.85 o
   4   4   4    56983.67    56557.69    806.66 o
   6   4   4        5.22       39.69     27.52 o
   8   4   4    18289.82    16821.73    390.03 o
  10   4   4        0.80      -30.38     44.44 o
  12   4   4    13301.75    13373.05    302.53 o
   1   5   4     2424.58     2424.52     44.95 o
   3   5   4     7310.92     7341.62    108.23 o
   5   5   4      668.92      679.89     39.62 o
   7   5   4     4211.18     4186.90    111.77 o
   9   5   4      479.50      412.83     61.76 o
  11   5   4     1432.05     1357.10     84.78 o
   0   6   4    33264.45    34522.88    592.68 o
   2   6   4    57032.10    59861.83    744.14 o
   4   6   4    32919.80    32920.94    479.59 o
   6   6   4    41401.21    40534.09    704.37 o
   8   6   4    15095.20    14376.41    302.79 o
  10   6   4    17135.86    16433.42    350.55 o
  12   6   4     8467.59     8098.90    275.45 o
   1   7   4     3391.25     3393.26     60.57 o
   3   7   4     1415.02     1408.57     39.84 o
   5   7   4     4046.75     3836.43     82.74 o
   7   7   4      682.10      688.58     74.99 o
   9   7   4     1588.16     1502.12     82.87 o
  11   7   4      666.89      745.78     77.79 o
   0   8   4     1079.29     1248.12     64.84 o
   2   8   4    13604.65    14119.55    192.99 o
   4   8   4     7032.22     6995.01    123.89 o
   6   8   4    10100.90     9696.75    190.37 o
   8   8   4      646.45      611.27     61.64 o
  10   8   4     5132.20     4782.86    153.53 o
  12   8   4     1488.12     1481.23    111.69 o
   1   9   4     1789.55     1785.28     53.80 o
   3   9   4      393.87      391.32     31.27 o
   5   9   4     3352.53     3466.05    105.21 o
   7   9   4       41.11       44.20     37.68 o
   9   9   4     1437.24     1332.84     94.25 o
  11   9   4      295.17      290.99     76.97 o
   0  10   4    10039.46     9944.22    246.48 o
   2  10   4    36965.12    37779.09    692.90 o
   4  10   4    10931.92    11004.75    209.28 o
   6  10   4    29455.66    28648.00    551.99 o
   8  10   4     4971.69     5089.65    151.62 o
  10  10   4    13575.29    13113.10    305.79 o
   1  11   4      584.05      650.61     40.67 o
   3  11   4     1252.91     1295.07     57.10 o
   5  11   4      252.28      212.64     52.29 o
   7  11   4      979.84      944.70     68.26 o
   9  11   4      158.32      110.83     62.26 o
   0  12   4     4720.53     4950.38    190.53 o
   2  12   4      966.05      942.23     53.84 o
   4  12   4    11026.32    10677.58    235.67 o
   6  12   4      639.73      567.40     59.74 o
   8  12   4     3036.62     3304.18    127.54 o
  10  12   4      215.66      343.50     74.92 o
   1  13   4      433.16      460.07     56.47 o
   3  13   4     2006.97     1941.48     83.05 o
   5  13   4       73.54      -33.97     43.20 o
   7  13   4     1330.22     1187.89     81.15 o
   9  13   4       75.33      -28.71     63.85 o
   0  14   4    39944.92    41486.30   1108.99 o
   2  14   4     2567.72     2654.72    102.64 o
   4  14   4    38348.15    37790.36    721.10 o
   6  14   4     2287.25     2060.00     97.57 o
   8  14   4    22789.05    22518.93    467.98 o
   1  15   4     1181.40     1043.17     72.94 o
   3  15   4      690.25      601.59     62.46 o
   5  15   4     1254.42     1255.82     79.67 o
   7  15   4      473.82      307.25     74.64 o
   0  16   4      205.34      184.68    109.15 o
   2  16   4    15522.20    14941.80    325.52 o
   4  16   4      234.62      166.98     55.64 o
   6  16   4    11936.83    11022.80    263.49 o
   1  17   4     1111.48     1136.40     81.36 o
   3  17   4      457.08      455.80     64.92 o
   0  18   4     3603.44     3733.26    195.98 o
   1   0   5    37678.84    40947.65    751.86 o
   3   0   5     7806.01     7455.28    383.31 o
   5   0   5    17914.85    16876.04    562.23 o
   7   0   5    15303.35    15219.03    930.08 o
   9   0   5    11831.76    11464.72    346.24 o
  11   0   5     2519.10     2510.68    241.81 o
   0   1   5     7693.27     8496.28    209.76 o
   2   1   5      341.17      372.23     25.92 o
   4   1   5     2488.68     2460.29     97.33 o
   6   1   5        5.46      -45.00     45.00 o
   8   1   5     5925.19     5870.99    193.10 o
  10   1   5        0.61       20.12     41.92 o
  12   1   5     1551.06     1532.43     84.61 o
   1   2   5      167.71      189.24     18.41 o
   3   2   5     4501.97     4493.45    104.41 o
   5   2   5     2273.43     2201.22     68.05 o
   7   2   5       13.47        4.85     41.22 o
   9   2   5      551.61      548.82     50.56 o
  11   2   5     1242.44     1287.19     84.74 o
   0   3   5     9442.65     9988.39    183.80 o
   2   3   5     1561.83     1728.52     40.57 o
   4   3   5     1671.51     1663.58     48.87 o
   6   3   5     1457.59     1498.39     96.75 o
   8   3   5     2300.82     1992.21     77.45 o
  10   3   5     1635.12     1676.04    126.62 o
  12   3   5      172.63      153.63     55.05 o
   1   4   5    20539.28    21731.11    313.94 o
   3   4   5     9119.06     9018.38    126.82 o
   5   4   5     4558.38     4591.80     98.99 o
   7   4   5    18631.57    17676.14    495.67 o
   9   4   5     4799.77     4594.75    168.12 o
  11   4   5     2301.17     2329.49    101.06 o
   0   5   5      162.74      218.65     27.85 o
   2   5   5    25723.13    26641.69    331.69 o
   4   5   5     3178.72     3163.81     68.93 o
   6   5   5    19661.49    19258.94    382.57 o
   8   5   5     1029.73      952.24     64.00 o
  10   5   5    13344.19    12356.78    272.56 o
  12   5   5     1695.62     1569.86     89.86 o
   1   6   5       93.96      109.28     24.76 o
   3   6   5     2238.77     2276.16     58.85 o
   5   6   5      425.88      418.21     51.21 o
   7   6   5       44.27        0.57     51.40 o
   9   6   5       37.82       45.69     48.87 o
  11   6   5      785.61      891.76     74.23 o
   0   7   5     9507.11     9880.41    191.61 o
   2   7   5      989.68      916.65     39.75 o
   4   7   5     3876.39     4011.02     94.53 o
   6   7   5      146.85      152.11     33.15 o
   8   7   5     6328.68     6103.57    158.36 o
  10   7   5       77.97      104.82     59.70 o
   1   8   5    19039.86    19297.24    264.21 o
   3   8   5     3807.92     3947.59     74.86 o
   5   8   5     9671.64     9303.18    184.42 o
   7   8   5     8744.82     8641.82    237.35 o
   9   8   5     7382.15     7445.82    190.81 o
  11   8   5     1298.21     1208.83    118.88 o
   0   9   5    20167.52    20092.85    453.64 o
   2   9   5     2287.81     2327.37     62.61 o
   4   9   5    12354.38    12522.33    212.59 o
   6   9   5     3189.49     3024.36     91.53 o
   8   9   5    14028.15    13505.76    294.88 o
  10   9   5     1858.64     1851.87     97.02 o
   1  10   5      315.31      338.54     32.93 o
   3  10   5     2397.05     2241.31     74.40 o
   5  10   5     1914.89     1788.01     86.54 o
   7  10   5       10.76      -45.88     45.88 o
   9  10   5      550.51      650.19     72.47 o
   0  11   5       77.57       17.76     45.08 o
   2  11   5     6768.12     6721.07    169.87 o
   4  11   5     1445.94     1482.34     62.88 o
   6  11   5     5401.05     5307.35    235.74 o
   8  11   5      275.14      252.64     61.60 o
   1  12   5    12457.41    12567.05    239.64 o
   3  12   5     6454.98     6541.77    228.27 o
   5  12   5     3981.87     3825.60    122.48 o
   7  12   5    11844.03    11196.36    299.30 o
   0  13   5      239.44      292.77    103.34 o
   2  13   5     3318.38     3178.27     98.26 o
   4  13   5      156.21      154.60     48.21 o
   6  13   5     3116.73     2817.50    154.11 o
   8  13   5       20.90      -53.54     53.54 o
   1  14   5       14.97      -31.73     41.75 o
   3  14   5     1480.06     1428.36     89.44 o
   5  14   5      270.11      238.45     53.93 o
   7  14   5       13.21      -29.17     51.61 o
   0  15   5     3407.59     3211.74    165.34 o
   2  15   5      440.42      492.80     60.49 o
   4  15   5     1356.35     1198.89     78.31 o
   6  15   5      126.39       17.64     75.90 o
   1  16   5     6000.18     6038.48    168.93 o
   3  16   5     1246.06     1173.46     80.76 o
   0  17   5     2325.72     2481.99    155.54 o
   0   0   6    31306.38    32512.16    998.46 o
   2   0   6    22474.92    23963.32    839.09 o
   4   0   6    18995.19    18426.96   1057.06 o
   6   0   6    12565.24    11797.21    372.63 o
   8   0   6     8676.59     8560.77    421.20 o
  10   0   6     2467.52     2268.12    217.49 o
   1   1   6    16370.11    16620.41    256.41 o
   3   1   6    18782.37    18803.59    337.80 o
   5   1   6    11844.99    11832.26    285.00 o
   7   1   6    11575.37    11278.23    415.66 o
   9   1   6     6293.98     6486.21    251.88 o
  11   1   6     5805.96     5746.53    230.10 o
   0   2   6    11800.50    12168.96    219.80 o
   2   2   6    14191.28    14873.40    229.98 o
   4   2   6     1941.42     2035.64    115.12 o
   6   2   6    10847.53    10904.06    303.35 o
   8   2   6     4955.28     4805.01    206.45 o
  10   2   6     5663.87     5525.23    174.33 o
   1   3   6    14001.86    14055.91    201.83 o
   3   3   6    11625.72    12091.77    215.33 o
   5   3   6    12963.25    12729.74    277.44 o
   7   3   6     6645.08     6397.47    357.31 o
   9   3   6     6688.93     6631.08    194.99 o
  11   3   6     3967.03     4060.08    152.66 o
   0   4   6     8434.58     8582.91    191.51 o
   2   4   6    18602.08    19041.86    260.89 o
   4   4   6     5923.83     5886.03    172.28 o
   6   4   6     6651.66     6720.24    162.47 o
   8   4   6     1030.04      904.97     71.59 o
  10   4   6     3490.99     3371.85    141.42 o
   1   5   6    10552.91    10414.78    160.28 o
   3   5   6     9005.63     8940.78    184.47 o
   5   5   6    10129.07    10321.34    187.18 o
   7   5   6     5061.58     4897.39    156.66 o
   9   5   6     5270.23     5327.07    228.80 o
   0   6   6    21648.91    21878.48    459.27 o
   2   6   6     7296.63     7334.26    127.65 o
   4   6   6     8037.36     8083.48    147.21 o
   6   6   6     4820.20     4744.97    119.41 o
   8   6   6    11857.16    11956.47    365.81 o
  10   6   6     2135.71     1924.22    128.32 o
   1   7   6     9146.49     8997.09    149.66 o
   3   7   6    10386.17    10485.18    178.91 o
   5   7   6     6910.69     6847.30    150.24 o
   7   7   6     6802.28     7054.21    179.70 o
   9   7   6     3804.79     4145.86    186.17 o
   0   8   6     4483.90     4420.65    118.55 o
   2   8   6      631.39      736.28     52.72 o
   4   8   6     1880.76     1843.38     62.55 o
   6   8   6      184.15      100.44     47.92 o
   8   8   6      531.74      542.16     64.82 o
   1   9   6     9587.89     9431.52    172.37 o
   3   9   6    11375.09    11280.00    202.01 o
   5   9   6     7209.46     7067.78    229.06 o
   7   9   6     7163.51     7228.70    292.63 o
   9   9   6     4096.20     3905.15    183.52 o
   0  10   6    20525.09    21488.07    426.65 o
   2  10   6      735.55      841.60     49.18 o
   4  10   6     8053.41     8192.01    194.27 o
   6  10   6      952.21      863.42     69.39 o
   8  10   6     9230.78     9052.80    261.58 o
   1  11   6     9830.92    10160.02    170.91 o
   3  11   6     8513.86     8390.71    172.54 o
   5  11   6     8748.34     8814.36    240.66 o
   7  11   6     5466.85     5726.86    192.76 o
   0  12   6     1299.54     1377.00     73.17 o
   2  12   6     2440.87     2340.76     82.55 o
   4  12   6      929.41      793.30     81.18 o
   6  12   6      457.12      266.66     68.45 o
   1  13   6     7152.11     7319.14    194.16 o
   3  13   6     6183.44     5908.46    156.06 o
   5  13   6     7008.76     6851.12    177.30 o
   0  14   6       82.49       12.14     65.04 o
   2  14   6    18666.59    18569.58    381.24 o
   4  14   6      383.98      410.07     64.11 o
   1  15   6     4179.76     4070.41    132.05 o
   3  15   6     4513.02     4291.50    135.05 o
   1   0   7        4.50       42.36     60.93 o
   3   0   7       76.54       -0.86     44.60 o
   5   0   7     1553.65     1601.90    125.90 o
   7   0   7     1053.48      961.01    147.79 o
   9   0   7      222.27      285.85    128.87 o
   0   1   7      297.96      296.28     87.13 o
   2   1   7     7727.81     7723.77    146.83 o
   4   1   7     1725.10     1776.68     72.79 o
   6   1   7     6077.54     5943.53    166.17 o
   8   1   7      205.59      156.35     84.81 o
  10   1   7     2659.96     2413.37    236.94 o
   1   2   7     3571.68     3639.59     95.13 o
   3   2   7     7161.52     7124.51    142.89 o
   5   2   7     4759.20     4880.51    128.16 o
   7   2   7     1932.66     2049.67    112.47 o
   9   2   7     2324.12     2175.39    153.09 o
   0   3   7     2922.07     3024.47    158.56 o
   2   3   7     5075.32     5005.71    127.95 o
   4   3   7     5493.42     5548.60    135.36 o
   6   3   7     4201.63     4314.80    124.60 o
   8   3   7     1465.00     1592.42    130.52 o
   1   4   7      677.97      706.05    101.49 o
   3   4   7     1048.00     1078.86     64.39 o
   5   4   7      199.77      177.78     46.35 o
   7   4   7        1.05       -9.10     54.75 o
   9   4   7      300.35      148.46     92.27 o
   0   5   7    22974.29    22809.51    527.11 o
   2   5   7      140.90      135.17     32.83 o
   4   5   7    26111.30    27459.74    546.81 o
   6   5   7       41.43       -2.14     50.48 o
   8   5   7    12093.60    12652.56    655.40 o
   1   6   7     4209.36     4280.35    102.69 o
   3   6   7     6863.88     6856.68    136.71 o
   5   6   7     5654.21     5695.99    144.46 o
   7   6   7     1931.29     1960.02     99.32 o
   9   6   7     2769.32     2906.19    146.90 o
   0   7   7      784.23      797.38     69.78 o
   2   7   7     9100.05     9132.12    169.22 o
   4   7   7     2495.10     2649.76    114.22 o
   6   7   7     6869.55     6858.32    157.04 o
   8   7   7      503.54      448.13     62.47 o
   1   8   7       77.01       51.85     36.51 o
   3   8   7        7.66      -11.98     33.93 o
   5   8   7      689.60      725.08     56.09 o
   7   8   7      926.61      856.51     70.82 o
   0   9   7     1340.15     1429.75     88.98 o
   2   9   7    17101.12    16942.39    286.63 o
   4   9   7      240.25      273.85     46.21 o
   6   9   7    13603.15    13712.56    299.51 o
   1  10   7     1925.59     2074.66     67.51 o
   3  10   7     4712.16     4843.37    130.19 o
   5  10   7     2385.79     2422.83    100.65 o
   0  11   7     6775.53     6960.46    172.80 o
   2  11   7       70.83       83.98     44.19 o
   4  11   7     9252.73     9162.47    217.79 o
   1  12   7      116.05       96.40     47.42 o
   3  12   7      923.66      928.02     70.02 o
   0  13   7     4387.93     4287.24    152.08 o
   2  13   7       96.09       55.97     50.73 o
   0   0   8    35556.48    34801.25   1393.29 o
   2   0   8     2340.94     2282.30    147.10 o
   4   0   8    39410.50    39429.66    883.45 o
   6   0   8      222.30      270.26     74.59 o
   8   0   8    26532.97    25337.02   1023.96 o
   1   1   8     5193.16     4994.11    155.02 o
   3   1   8     3247.04     3195.88     87.34 o
   5   1   8     4333.66     4458.96    129.28 o
   7   1   8     2347.69     2478.55    137.86 o
   0   2   8     4177.44     4055.92    199.12 o
   2   2   8     4897.92     4954.13    155.92 o
   4   2   8       21.21       -8.90     39.45 o
   6   2   8     4294.38     4365.02    130.71 o
   1   3   8     3273.67     3181.45    123.58 o
   3   3   8     3281.12     3059.07    105.02 o
   5   3   8     1802.06     1915.10     83.53 o
   7   3   8     2880.27     2922.27    122.19 o
   0   4   8     3730.95     3728.55    188.37 o
   2   4   8    24574.80    23979.27    440.15 o
   4   4   8     4018.80     3949.26    144.77 o
   6   4   8    18217.70    18685.13    358.93 o
   1   5   8     2183.86     2054.70    145.14 o
   3   5   8     2385.03     2390.65     95.12 o
   5   5   8     1076.91     1149.00     72.12 o
   7   5   8     2183.76     2271.63    109.35 o
   0   6   8     8913.85     8788.61    318.43 o
   2   6   8      460.87      555.03     67.20 o
   4   6   8     1081.13     1139.25     72.29 o
   6   6   8      680.48      716.75     94.14 o
   1   7   8     2459.73     2291.85     81.11 o
   3   7   8     1610.78     1532.78     82.70 o
   5   7   8     1889.08     2024.38    110.30 o
   0   8   8     8587.52     8277.77    239.60 o
   2   8   8    10735.35    10674.08    204.61 o
   4   8   8    11554.00    11475.76    238.92 o
   1   9   8     3190.37     3299.26     99.93 o
   3   9   8     1852.45     2013.48     71.06 o
   0  10   8     8854.18     8813.99    255.27 o
   2  10   8      283.88      227.78     55.17 o
   1   0   9      399.39      385.32    100.25 o
   3   0   9     1585.34     1711.64    144.13 o
   5   0   9      348.37      464.21     73.85 o
   0   1   9      119.83       84.43     87.11 o
   2   1   9     3631.87     3520.29    138.53 o
   4   1   9      155.97      154.69     49.49 o
   1   2   9     7483.43     7405.51    208.52 o
   3   2   9     6775.14     6987.23    203.30 o
   0   3   9      349.36      390.67     96.94 o
   2   3   9      268.09      305.45     69.05 o
   4   3   9      973.43      944.52     69.94 o
   1   4   9      793.99      733.43     77.96 o
   3   4   9      686.62      719.14     64.69 o
   0   5   9     6829.95     7040.53    286.94 o
   2   5   9     3650.68     4021.03    148.41 o
   1   6   9     7066.04     7080.23    203.63 o
 
